# Supplementary material for: Repeated out-of-Africa expansions of Helicobacter pylori driven by replacement of deleterious mutations
Source: Nat Commun. 2022 Nov 11;13:6842. doi: 10.1038/s41467-022-34475-3 (PMC9652371; doi:10.1038/s41467-022-34475-3)
Supplement: Supplementary file 5 — Source Data [file 41467_2022_34475_MOESM5_ESM.zip]

Archive with 7 entries (6 files):
- Source Data/
- Source Data/Figure1.xlsx
- __MACOSX/Source Data/._Figure1.xlsx
- Source Data/Fig3.zip
- __MACOSX/Source Data/._Fig3.zip
- Source Data/Fig2.zip
- __MACOSX/Source Data/._Fig2.zip
