# Supplementary material for: Repeated out-of-Africa expansions of Helicobacter pylori driven by replacement of deleterious mutations
Source: Nat Commun. 2022 Nov 11;13:6842. doi: 10.1038/s41467-022-34475-3 (PMC9652371; doi:10.1038/s41467-022-34475-3)
Supplement: Supplementary file 5 — Source Data [file 41467_2022_34475_MOESM5_ESM.zip › Source Data/Figure1.xlsx]

## Sheet: Sheet1
targetInMap	order_Kaisa	strainName	pop		donor_hspAfrica1WAfrica	donor_hspCNEAfrica	donor_hspENEAfrica	donor_hpAsia2	donor_hspEAsia			Hex code
25	1	36166	hspEuropeC		0.08	0.18	0.261	0.321	0.158		hspEuropeN	c0bfbf
16	2	28861	hspEuropeC		0.064	0.134	0.207	0.393	0.203		hspEuropeC	737374
18	3	29373	hspEuropeC		0.095	0.137	0.195	0.375	0.198		hspMiddleEast	ed1968
20	4	30950	hspEuropeC		0.065	0.137	0.204	0.393	0.2		hspEuropeSW	f493bc
15	5	27935	hspEuropeC		0.096	0.161	0.231	0.341	0.172		hspAfrica1WAfrica	3953a4
11	6	21580	hspEuropeC		0.108	0.149	0.212	0.349	0.182		hspAfrica1CNEAfrica	a3d399
22	7	31235	hspEuropeC		0.102	0.142	0.198	0.371	0.187		hspAfrica1NEAfrica	008041
21	8	31181	hspEuropeC		0.096	0.164	0.218	0.34	0.181		hspEAsia	c5c62f
23	9	33375	hspEuropeC		0.099	0.144	0.195	0.358	0.204		hpAsia2	000000
19	10	30908	hspMiddleEast		0.111	0.211	0.255	0.285	0.138		hpAfrica2	c80706
9	11	19027	hspMiddleEast		0.107	0.248	0.266	0.254	0.125
17	12	29009	hspMiddleEast		0.078	0.177	0.256	0.327	0.161		hspAfrica1SAfrica	7789c4
38	13	38185	hspEuropeSW		0.245	0.177	0.231	0.226	0.121
24	14	34320	hspEuropeSW		0.188	0.19	0.216	0.263	0.143
61	15	B24	hspEuropeN		0.065	0.104	0.138	0.442	0.251
73	16	B44	hspEuropeN		0.098	0.13	0.172	0.397	0.203
76	17	BON254	hspEuropeC		0.089	0.176	0.252	0.326	0.158
191	18	GC62-HL-2	hspEuropeC		0.09	0.157	0.239	0.335	0.179
69	19	B38	hspEuropeC		0.094	0.164	0.263	0.316	0.163
192	20	GC65-HL	hspEuropeC		0.082	0.147	0.215	0.362	0.194
186	21	GC31-B	hspEuropeC		0.075	0.134	0.218	0.376	0.198
183	22	GC26-HL	hspEuropeC		0.083	0.156	0.228	0.355	0.178
185	23	GC30-HL	hspEuropeC		0.08	0.153	0.227	0.362	0.178
187	24	GC34-HL	hspEuropeC		0.122	0.163	0.219	0.332	0.165
30	25	3745	hspEuropeC		0.107	0.157	0.214	0.342	0.18
180	26	GC11-HL	hspEuropeC		0.105	0.142	0.217	0.356	0.18
97	27	CHA185	hspEuropeC		0.13	0.169	0.235	0.303	0.163
67	28	B35	hspEuropeC		0.104	0.16	0.221	0.35	0.166
64	29	B29	hspEuropeC		0.114	0.151	0.204	0.344	0.187
184	30	GC27-HL	hspEuropeC		0.104	0.167	0.23	0.33	0.168
188	31	GC43-HL	hspEuropeC		0.105	0.155	0.205	0.349	0.186
194	32	GC69-HL	hspEuropeC		0.098	0.165	0.227	0.338	0.172
190	33	GC54-HL	hspEuropeC		0.103	0.168	0.244	0.318	0.166
388	34	PHI092	hspEuropeC		0.105	0.176	0.231	0.327	0.161
181	35	GC23-HL	hspEuropeC		0.112	0.151	0.218	0.334	0.184
40	36	3843-2	hspMiddleEast		0.144	0.176	0.243	0.289	0.148
31	37	3746	hspMiddleEast		0.126	0.176	0.231	0.311	0.156
65	38	B30	hspMiddleEast		0.101	0.205	0.267	0.281	0.146
70	39	B40	hspMiddleEast		0.113	0.206	0.271	0.27	0.14
75	40	B47	hspMiddleEast		0.11	0.198	0.284	0.27	0.138
189	41	GC52-HL	hspEuropeSW		0.202	0.188	0.236	0.25	0.124
72	42	B43	hspEuropeSW		0.182	0.179	0.238	0.263	0.138
193	43	GC67-HL	hspEuropeSW		0.196	0.185	0.238	0.252	0.129
59	44	ANT170	hspEuropeSW		0.204	0.207	0.242	0.231	0.115
26	45	3697	hspEuropeSW		0.17	0.192	0.265	0.248	0.124
62	46	B25	hspEuropeSW		0.178	0.207	0.261	0.232	0.121
28	47	3735-2	hspEuropeSW		0.198	0.236	0.247	0.207	0.112
60	48	B23	hspEuropeSW		0.212	0.197	0.247	0.227	0.116
63	49	B26	hspEuropeSW		0.162	0.204	0.26	0.245	0.13
74	50	B45	hspEuropeSW		0.15	0.198	0.261	0.265	0.127
68	51	B37	hspEuropeSW		0.165	0.181	0.241	0.269	0.144
36	52	3800	hspEuropeSW		0.154	0.184	0.266	0.265	0.131
29	53	3738	hspEuropeSW		0.18	0.175	0.237	0.268	0.14
195	54	GRA247	hspEuropeSW		0.188	0.196	0.238	0.247	0.131
33	55	3755	hspAfrica1SAfrica		0.525	0.266	0.123	0.052	0.034
34	56	3770	hspAfrica1SAfrica		0.507	0.267	0.125	0.059	0.041
56	57	908	hspAfrica1WAfrica		0.643	0.183	0.095	0.047	0.033
71	58	B41	hspAfrica1WAfrica		0.657	0.166	0.098	0.045	0.033
39	59	3824	hspAfrica1WAfrica		0.561	0.164	0.125	0.093	0.057
149	60	Fr-G12-G	hspAfrica1WAfrica		0.494	0.17	0.142	0.124	0.07
37	61	3802	hspAfrica1WAfrica		0.687	0.137	0.09	0.051	0.036
35	62	3774	hspCNEAfrica		0.21	0.344	0.239	0.137	0.07
27	63	3699	hspCNEAfrica		0.199	0.373	0.231	0.127	0.069
66	64	B31	hspCNEAfrica		0.25	0.329	0.228	0.125	0.067
32	65	3754	hpAsia2		0.051	0.118	0.186	0.46	0.185
148	66	Fr-B58-M	hspEAsia		0.011	0.019	0.02	0.147	0.804
108	67	De-M53-M	hspEuropeC		0.072	0.162	0.211	0.356	0.198
387	68	P12	hspEuropeC		0.076	0.156	0.207	0.364	0.197
629	69	GR-27	hspEuropeC		0.069	0.145	0.243	0.343	0.199
611	70	GR-10	hspEuropeC		0.073	0.16	0.235	0.354	0.177
621	71	GR-2	hspEuropeC		0.075	0.163	0.23	0.355	0.177
625	72	GR-23	hspEuropeC		0.073	0.17	0.227	0.35	0.18
630	73	GR-28	hspEuropeC		0.072	0.156	0.226	0.359	0.187
638	74	GR-35	hspEuropeC		0.072	0.162	0.238	0.355	0.173
633	75	GR-30	hspEuropeC		0.075	0.141	0.217	0.371	0.197
635	76	GR-32	hspEuropeC		0.07	0.147	0.218	0.372	0.193
612	77	GR-11	hspEuropeC		0.079	0.178	0.253	0.327	0.164
617	78	GR-16	hspEuropeC		0.084	0.164	0.249	0.341	0.162
610	79	GR-1	hspEuropeC		0.083	0.174	0.25	0.325	0.167
634	80	GR-31	hspEuropeC		0.082	0.16	0.241	0.336	0.181
637	81	GR-34	hspEuropeC		0.074	0.179	0.249	0.33	0.168
619	82	GR-18	hspEuropeC		0.08	0.17	0.247	0.335	0.168
639	83	GR-36	hspEuropeC		0.077	0.173	0.235	0.343	0.172
641	84	GR-4	hspEuropeC		0.085	0.162	0.229	0.343	0.18
644	85	GR-7	hspEuropeC		0.07	0.158	0.228	0.361	0.183
643	86	GR-6	hspEuropeC		0.078	0.155	0.231	0.36	0.176
646	87	GR-9	hspEuropeC		0.081	0.172	0.233	0.346	0.167
614	88	GR-13	hspEuropeC		0.081	0.165	0.252	0.341	0.162
613	89	GR-12	hspEuropeC		0.075	0.15	0.234	0.352	0.188
615	90	GR-14	hspEuropeC		0.074	0.166	0.225	0.357	0.179
618	91	GR-17	hspEuropeC		0.075	0.156	0.23	0.361	0.178
626	92	GR-24	hspEuropeC		0.077	0.167	0.232	0.353	0.172
631	93	GR-29	hspEuropeC		0.079	0.167	0.248	0.329	0.178
628	94	GR-26	hspEuropeC		0.079	0.185	0.243	0.326	0.166
627	95	GR-25	hspEuropeC		0.083	0.169	0.238	0.34	0.169
624	96	GR-22	hspEuropeC		0.079	0.17	0.236	0.34	0.174
640	97	GR-38	hspEuropeC		0.077	0.151	0.216	0.365	0.191
636	98	GR-33	hspEuropeC		0.08	0.165	0.265	0.331	0.159
645	99	GR-8	hspEuropeC		0.075	0.154	0.224	0.362	0.184
632	100	GR-3	hspMiddleEast		0.094	0.2	0.274	0.288	0.144
622	101	GR-20	hspMiddleEast		0.068	0.162	0.236	0.36	0.174
623	102	GR-21	hspMiddleEast		0.08	0.166	0.262	0.33	0.162
616	103	GR-15	hspMiddleEast		0.082	0.18	0.277	0.306	0.156
642	104	GR-5	hspMiddleEast		0.082	0.179	0.258	0.322	0.159
620	105	GR-19	hspCNEAfrica		0.102	0.454	0.258	0.12	0.066
293	106	IRANL110	hspMiddleEast		0.083	0.177	0.274	0.315	0.151
297	107	IRANL133-91	hspMiddleEast		0.079	0.174	0.265	0.324	0.158
292	108	IRANL104	hspMiddleEast		0.081	0.181	0.285	0.299	0.154
294	109	IRANL112-91	hspMiddleEast		0.072	0.169	0.286	0.323	0.15
298	110	IRANL97	hspMiddleEast		0.085	0.18	0.27	0.316	0.149
296	111	IRANL125	hspMiddleEast		0.08	0.174	0.267	0.319	0.161
295	112	IRANL124-91	hspMiddleEast		0.074	0.181	0.297	0.298	0.15
483	113	SSR13	hspEuropeN		0.079	0.107	0.161	0.421	0.232
492	114	SSR4	hspEuropeN		0.085	0.117	0.177	0.401	0.22
484	115	SSR14	hspEuropeN		0.082	0.112	0.157	0.417	0.232
489	116	SSR23	hspEuropeN		0.076	0.103	0.158	0.419	0.244
493	117	SSR40	hspEuropeN		0.076	0.105	0.149	0.431	0.239
497	118	SSR8	hspEuropeN		0.083	0.111	0.169	0.4	0.237
488	119	SSR22	hspEuropeN		0.087	0.13	0.185	0.376	0.221
487	120	SSR20	hspEuropeN		0.092	0.132	0.18	0.375	0.221
490	121	SSR3	hspEuropeN		0.056	0.07	0.103	0.489	0.282
486	122	SSR2	hspEuropeN		0.058	0.073	0.1	0.491	0.278
491	123	SSR33	hspEuropeN		0.056	0.076	0.105	0.481	0.282
495	124	SSR5	hspEuropeN		0.048	0.066	0.091	0.505	0.289
481	125	SSR1	hspEuropeN		0.051	0.061	0.09	0.504	0.293
496	126	SSR7	hspEuropeN		0.046	0.056	0.082	0.512	0.303
485	127	SSR17	hspEuropeN		0.065	0.085	0.125	0.463	0.261
498	128	SSR9	hspEuropeN		0.053	0.059	0.088	0.506	0.294
494	129	SSR43	hspEuropeC		0.078	0.154	0.242	0.344	0.182
482	130	SSR12	hspMiddleEast		0.07	0.166	0.253	0.334	0.177
278	131	IL-3169	hspEuropeC		0.069	0.158	0.237	0.384	0.152
282	132	IL-3184	hspMiddleEast		0.078	0.195	0.314	0.274	0.138
277	133	IL-3163	hspMiddleEast		0.081	0.193	0.312	0.279	0.135
291	134	IL-3282	hspMiddleEast		0.085	0.195	0.302	0.277	0.14
283	135	IL-3193	hspMiddleEast		0.085	0.211	0.341	0.241	0.122
288	136	IL-3265	hspMiddleEast		0.08	0.196	0.328	0.268	0.129
287	137	IL-3257	hspMiddleEast		0.079	0.171	0.25	0.338	0.162
286	138	IL-3227	hspMiddleEast		0.078	0.171	0.262	0.326	0.163
289	139	IL-3270	hspMiddleEast		0.079	0.165	0.269	0.324	0.164
284	140	IL-3199	hspMiddleEast		0.089	0.183	0.278	0.306	0.145
285	141	IL-3205	hspMiddleEast		0.111	0.183	0.263	0.297	0.147
279	142	IL-3172	hspMiddleEast		0.082	0.169	0.282	0.31	0.157
281	143	IL-3178	hspMiddleEast		0.084	0.182	0.281	0.3	0.153
290	144	IL-3280	hspMiddleEast		0.079	0.185	0.306	0.291	0.139
280	145	IL-3173	hspMiddleEast		0.097	0.177	0.269	0.306	0.152
386	146	Otzi	hspEuropeN		0.032	0.042	0.061	0.577	0.289
150	147	G27	hspEuropeC		0.085	0.153	0.214	0.365	0.183
50	148	59	hspMiddleEast		0.085	0.186	0.284	0.297	0.148
12	149	22	hspMiddleEast		0.084	0.182	0.296	0.294	0.144
44	150	45	hspMiddleEast		0.073	0.18	0.311	0.295	0.14
321	151	Lithuania75	hspEuropeC		0.067	0.127	0.186	0.402	0.217
405	152	PT-5900	hspEuropeSW		0.199	0.193	0.231	0.252	0.125
391	153	PT-1661-05	hspEuropeSW		0.195	0.194	0.233	0.257	0.121
407	154	PT-6259	hspEuropeSW		0.215	0.183	0.233	0.247	0.122
411	155	PT-6845	hspEuropeSW		0.191	0.192	0.226	0.259	0.132
415	156	PT-B100	hspEuropeSW		0.217	0.187	0.226	0.244	0.127
47	157	499-02	hspEuropeSW		0.217	0.193	0.224	0.247	0.12
417	158	PT-B2E-99	hspEuropeSW		0.218	0.182	0.233	0.247	0.12
4	159	1198-04	hspEuropeSW		0.186	0.184	0.239	0.261	0.13
409	160	PT-6841	hspEuropeSW		0.19	0.197	0.236	0.249	0.128
393	161	PT-4475	hspEuropeSW		0.204	0.185	0.231	0.253	0.127
397	162	PT-464-02	hspEuropeSW		0.191	0.188	0.243	0.249	0.13
2	163	1152-04	hspEuropeSW		0.184	0.18	0.244	0.262	0.13
396	164	PT-46-95	hspEuropeSW		0.168	0.196	0.242	0.261	0.134
401	165	PT-574-02	hspEuropeSW		0.169	0.195	0.245	0.259	0.132
413	166	PT-857-99	hspEuropeSW		0.184	0.2	0.233	0.251	0.133
418	167	PT-B94-99	hspEuropeSW		0.182	0.19	0.242	0.253	0.133
423	168	Pt-1846-U	hspEuropeSW		0.169	0.181	0.226	0.281	0.143
395	169	PT-4512	hspEuropeSW		0.167	0.181	0.244	0.271	0.138
431	170	Pt-B89-G	hspEuropeSW		0.159	0.191	0.249	0.269	0.132
394	171	PT-4511	hspEuropeSW		0.2	0.198	0.234	0.243	0.126
419	172	PT-B95	hspEuropeSW		0.196	0.197	0.229	0.251	0.126
8	173	1786-05	hspEuropeSW		0.154	0.184	0.261	0.267	0.133
392	174	PT-2956	hspEuropeSW		0.184	0.178	0.239	0.265	0.134
404	175	PT-5895	hspEuropeSW		0.202	0.18	0.245	0.244	0.13
53	176	655-99	hspEuropeSW		0.149	0.184	0.26	0.271	0.136
10	177	207-99	hspEuropeSW		0.157	0.19	0.255	0.263	0.134
414	178	PT-A8-90	hspEuropeSW		0.164	0.187	0.249	0.272	0.129
13	179	228-99	hspEuropeSW		0.161	0.192	0.254	0.258	0.134
402	180	PT-5808	hspEuropeSW		0.173	0.187	0.247	0.263	0.131
49	181	565-99	hspEuropeSW		0.147	0.19	0.252	0.273	0.137
406	182	PT-5901	hspEuropeSW		0.155	0.185	0.255	0.268	0.136
412	183	PT-6858	hspEuropeSW		0.163	0.193	0.248	0.267	0.129
420	184	PT-P10-92	hspEuropeSW		0.185	0.187	0.238	0.26	0.131
432	185	Pt-B92-G	hspEuropeSW		0.172	0.186	0.244	0.267	0.132
425	186	Pt-212-99R-U	hspEuropeSW		0.159	0.186	0.255	0.264	0.136
421	187	PT-P3-92	hspEuropeSW		0.152	0.182	0.264	0.27	0.131
430	188	Pt-5771-G	hspEuropeSW		0.33	0.178	0.188	0.197	0.107
426	189	Pt-4472-G	hspEuropeSW		0.174	0.181	0.26	0.254	0.13
6	190	173-00	hspEuropeSW		0.154	0.192	0.258	0.266	0.129
429	191	Pt-5322-G	hspEuropeSW		0.159	0.183	0.257	0.27	0.131
399	192	PT-5360	hspEuropeSW		0.164	0.191	0.252	0.259	0.134
408	193	PT-6314	hspEuropeSW		0.159	0.19	0.245	0.271	0.135
410	194	PT-6844	hspEuropeSW		0.156	0.18	0.253	0.277	0.134
398	195	PT-5329	hspEuropeSW		0.143	0.195	0.254	0.273	0.134
422	196	Pt-1293-U	hspEuropeSW		0.186	0.197	0.247	0.242	0.129
416	197	PT-B27	hspEuropeSW		0.158	0.191	0.246	0.273	0.132
427	198	Pt-4481-G	hspEuropeSW		0.157	0.176	0.265	0.271	0.131
403	199	PT-5882	hspEuropeSW		0.147	0.191	0.259	0.269	0.134
424	200	Pt-1918-U	hspAfrica1SAfrica		0.511	0.243	0.123	0.077	0.046
400	201	PT-56-99	hspAfrica1SAfrica		0.513	0.257	0.138	0.053	0.038
428	202	Pt-4497-U	hspAfrica1SAfrica		0.543	0.255	0.109	0.055	0.039
113	203	ES-12	hspEuropeC		0.07	0.139	0.205	0.38	0.206
129	204	ES-SN	hspEuropeSW		0.202	0.171	0.19	0.241	0.195
126	205	ES-7	hspEuropeSW		0.137	0.197	0.251	0.276	0.14
118	206	ES-31	hspEuropeSW		0.15	0.181	0.254	0.283	0.132
116	207	ES-25	hspEuropeSW		0.14	0.187	0.255	0.282	0.135
125	208	ES-68	hspEuropeSW		0.16	0.182	0.249	0.273	0.135
127	209	ES-76	hspEuropeSW		0.138	0.19	0.261	0.273	0.138
115	210	ES-15	hspEuropeSW		0.163	0.184	0.25	0.264	0.139
112	211	ES-11	hspEuropeSW		0.155	0.189	0.251	0.269	0.137
119	212	ES-46	hspEuropeSW		0.154	0.182	0.258	0.276	0.13
111	213	ES-10	hspEuropeSW		0.126	0.188	0.261	0.29	0.136
121	214	ES-58	hspEuropeSW		0.146	0.192	0.251	0.275	0.136
128	215	ES-DO	hspEuropeSW		0.161	0.184	0.24	0.28	0.135
117	216	ES-26	hspEuropeSW		0.145	0.191	0.262	0.266	0.137
114	217	ES-13	hspEuropeSW		0.167	0.187	0.249	0.258	0.139
124	218	ES-610	hspEuropeSW		0.15	0.18	0.259	0.269	0.142
122	219	ES-60	hspEuropeSW		0.153	0.184	0.257	0.266	0.14
276	220	HUP-B14	hspEuropeSW		0.195	0.189	0.233	0.25	0.134
120	221	ES-54	hspAfrica1WAfrica		0.441	0.183	0.158	0.137	0.08
123	222	ES-61	hspAfrica1WAfrica		0.431	0.184	0.161	03:25:55.200000	0.082
220	223	HE-C55	hspEuropeN		0.078	0.124	0.183	0.395	0.22
249	224	HE-NC36-3	hspEuropeN		0.079	0.123	0.172	0.406	0.221
250	225	HE-NC36-4	hspEuropeN		0.094	0.127	0.187	0.388	0.203
259	226	HE-NC55-5	hspEuropeN		0.085	0.125	0.179	0.391	0.22
210	227	HE-C18	hspEuropeN		0.086	0.123	0.183	0.385	0.222
260	228	HE-NC60-1	hspEuropeN		0.082	0.126	0.174	0.394	0.224
226	229	HE-C9	hspEuropeN		0.076	0.121	0.163	0.408	0.232
262	230	HE-NC61-4	hspEuropeN		0.078	0.126	0.163	0.402	0.232
258	231	HE-NC55-2	hspEuropeN		0.082	0.12	0.166	0.408	0.224
246	232	HE-NC30-3	hspEuropeN		0.083	0.123	0.178	0.387	0.228
230	233	HE-NC13-2	hspEuropeN		0.082	0.125	0.178	0.386	0.229
224	234	HE-C66	hspEuropeN		0.078	0.112	0.169	0.407	0.235
231	235	HE-NC13-5	hspEuropeN		0.085	0.122	0.161	0.403	0.229
275	236	HPAG1	hspEuropeN		0.076	0.123	0.163	0.41	0.228
239	237	HE-NC20-5	hspEuropeN		0.08	0.109	0.166	0.416	0.229
264	238	HE-NC89-1	hspEuropeN		0.076	0.12	0.168	0.403	0.234
256	239	HE-NC5-3	hspEuropeN		0.079	0.12	0.175	0.394	0.232
261	240	HE-NC60-3	hspEuropeN		0.081	0.115	0.174	0.398	0.233
241	241	HE-NC24-6	hspEuropeN		0.084	0.124	0.178	0.389	0.224
247	242	HE-NC32-4	hspEuropeN		0.082	0.114	0.17	0.394	0.239
208	243	HE-C11	hspEuropeN		0.07	0.099	0.133	0.443	0.256
209	244	HE-C13	hspEuropeN		0.07	0.106	0.138	0.433	0.253
212	245	HE-C30	hspEuropeN		0.076	0.095	0.129	0.434	0.266
233	246	HE-NC14-2	hspEuropeN		0.081	0.133	0.181	0.384	0.221
253	247	HE-NC38-5	hspEuropeN		0.076	0.114	0.167	0.408	0.235
218	248	HE-C50	hspEuropeN		0.075	0.113	0.154	0.423	0.235
236	249	HE-NC18-4	hspEuropeN		0.071	0.113	0.166	0.415	0.234
216	250	HE-C38	hspEuropeN		0.076	0.104	0.147	0.432	0.241
227	251	HE-NC1-1	hspEuropeN		0.075	0.117	0.172	0.397	0.239
243	252	HE-NC27-4	hspEuropeN		0.083	0.114	0.152	0.419	0.232
245	253	HE-NC30-2	hspEuropeN		0.079	0.111	0.165	0.406	0.24
257	254	HE-NC55-1	hspEuropeN		0.077	0.113	0.159	0.41	0.241
252	255	HE-NC38-4	hspEuropeN		0.079	0.116	0.175	0.402	0.228
248	256	HE-NC32-5	hspEuropeN		0.081	0.111	0.16	0.418	0.23
265	257	HE-NC9-1	hspEuropeN		0.074	0.118	0.169	0.406	0.233
263	258	HE-NC76-0	hspEuropeN		0.075	0.109	0.155	0.424	0.237
221	259	HE-C57	hspEuropeN		0.081	0.125	0.169	0.408	0.217
238	260	HE-NC19-5	hspEuropeN		0.076	0.135	0.179	0.389	0.221
213	261	HE-C32	hspEuropeN		0.075	0.124	0.17	0.406	0.224
244	262	HE-NC29-2	hspEuropeN		0.087	0.131	0.172	0.39	0.221
217	263	HE-C40	hspEuropeN		0.079	0.115	0.159	0.407	0.239
223	264	HE-C59	hspEuropeN		0.073	0.111	0.162	0.416	0.238
219	265	HE-C52	hspEuropeN		0.082	0.123	0.167	0.402	0.226
214	266	HE-C33	hspEuropeN		0.077	0.114	0.171	0.408	0.23
225	267	HE-C73	hspEuropeN		0.077	0.112	0.163	0.417	0.231
237	268	HE-NC19-3	hspEuropeN		0.075	0.119	0.155	0.415	0.235
254	269	HE-NC39-3	hspEuropeN		0.079	0.114	0.167	0.405	0.234
240	270	HE-NC23-2a	hspEuropeN		0.07	0.11	0.148	0.426	0.246
302	271	Kx-1013A	hspEuropeN		0.055	0.083	0.121	0.469	0.273
306	272	Kx-1275A	hspEuropeN		0.057	0.088	0.131	0.452	0.272
310	273	Kx-1325A	hspEuropeN		0.055	0.088	0.116	0.464	0.276
308	274	Kx-1302A	hspEuropeN		0.057	0.084	0.128	0.454	0.277
307	275	Kx-1300A	hspEuropeN		0.058	0.092	0.13	0.452	0.269
524	276	Sw-577-G	hspEuropeN		0.061	0.087	0.133	0.445	0.274
311	277	Kx-20A	hspEuropeN		0.067	0.096	0.141	0.434	0.261
303	278	Kx-10A	hspEuropeN		0.07	0.105	0.143	0.437	0.245
317	279	Kx-3A	hspEuropeN		0.06	0.085	0.118	0.466	0.271
314	280	Kx-33A	hspEuropeN		0.055	0.101	0.147	0.409	0.288
318	281	Kx-5A	hspEuropeN		0.059	0.109	0.162	0.414	0.256
312	282	Kx-25A	hspEuropeN		0.056	0.098	0.142	0.434	0.271
319	283	Kx-6A	hspEuropeN		0.06	0.095	0.139	0.439	0.267
229	284	HE-NC11-1	hspEuropeN		0.063	0.086	0.127	0.447	0.277
525	285	Sw-A626-G	hspEuropeN		0.074	0.118	0.167	0.413	0.228
304	286	Kx-1218A	hspEuropeN		0.068	0.108	0.152	0.414	0.258
305	287	Kx-1243A	hspEuropeN		0.072	0.106	0.157	0.418	0.248
251	288	HE-NC38-2	hspEuropeN		0.072	0.09	0.127	0.453	0.257
222	289	HE-C58	hspEuropeN		0.065	0.098	0.132	0.443	0.263
211	290	HE-C23	hspEuropeN		0.071	0.101	0.141	0.437	0.25
235	291	HE-NC18-2	hspEuropeN		0.06	0.075	0.109	0.47	0.286
215	292	HE-C34	hspEuropeN		0.082	0.113	0.16	0.407	0.237
255	293	HE-NC47-5	hspEuropeN		0.063	0.096	0.138	0.449	0.253
316	294	Kx-37A	hspEuropeN		0.071	0.102	0.143	0.432	0.252
309	295	Kx-1322A	hspEuropeN		0.074	0.109	0.156	0.425	0.236
315	296	Kx-36A	hspEuropeN		0.072	0.107	0.161	0.415	0.244
228	297	HE-NC1-2	hspEuropeN		0.07	0.107	0.146	0.42	0.257
313	298	Kx-32A	hspEuropeN		0.073	0.106	0.162	0.416	0.243
207	299	HE-C1	hspEuropeN		0.053	0.072	0.098	0.496	0.28
232	300	HE-NC13-6	hspEuropeC		0.074	0.151	0.235	0.363	0.177
242	301	HE-NC26-4	hspEuropeC		0.071	0.139	0.196	0.374	0.22
234	302	HE-NC18-1	hspMiddleEast		0.095	0.187	0.257	0.309	0.152
204	303	H3014	hspEuropeN		0.088	0.127	0.165	0.402	0.218
205	304	H3016	hspEuropeN		0.074	0.105	0.145	0.432	0.245
527	305	UK-EN31-U	hspEuropeN		0.078	0.113	0.149	0.419	0.241
45	306	456	hspEuropeN		0.086	0.137	0.201	0.372	0.203
42	307	444	hspEuropeN		0.098	0.138	0.186	0.384	0.195
43	308	448	hspEuropeN		0.1	0.129	0.175	0.388	0.209
48	309	518	hspEuropeN		0.087	0.134	0.186	0.378	0.215
52	310	638	hspEuropeN		0.09	0.13	0.175	0.388	0.217
51	311	60190WT	hspEuropeN		0.092	0.13	0.186	0.381	0.211
517	312	SW21C	hspEuropeN		0.087	0.122	0.17	0.402	0.218
519	313	SW7C	hspEuropeN		0.081	0.115	0.166	0.412	0.226
1	314	26695	hspEuropeN		0.085	0.116	0.153	0.42	0.227
518	315	SW23Ci	hspMiddleEast		0.092	0.243	0.301	0.249	0.116
46	316	462	hspAfrica1WAfrica		0.604	0.195	0.106	0.059	0.036
55	317	8A3	hspEAsia		0.017	0.029	0.042	0.183	0.729
354	318	NY40	hspEuropeSW		0.176	0.165	0.202	0.229	0.229
300	319	K26A1	hpAfrica2		0.208	0.165	0.194	0.229	0.203
591	320	Yangon202	hpAsia2		0.027	0.05	0.066	0.715	0.142
333	321	Mandalay60	hpAsia2		0.025	0.054	0.079	0.668	0.174
334	322	Myanmar51	hpAsia2		0.018	0.028	0.043	0.799	0.112
335	323	Myanmar66	hpAsia2		0.02	0.037	0.052	0.769	0.121
329	324	Mandalay03	hpAsia2		0.019	0.031	0.039	0.787	0.124
593	325	Yangon233	hpAsia2		0.022	0.036	0.049	0.761	0.132
587	326	Yangon142	hpAsia2		0.023	0.043	0.058	0.72	0.157
330	327	Mandalay13	hpAsia2		0.066	0.151	0.179	0.455	0.149
332	328	Mandalay46	hpAsia2		0.067	0.12	0.174	0.459	0.18
336	329	N6	hspEuropeC		0.119	0.156	0.189	0.344	0.191
590	330	Yangon188	hpAsia2		0.025	0.047	0.064	0.741	0.122
588	331	Yangon159	hspEAsia		0.012	0.022	0.028	0.264	0.673
331	332	Mandalay38	hspEAsia		0.013	0.017	0.022	0.162	0.786
589	333	Yangon173	hspEAsia		0.009	0.014	0.019	0.158	0.8
592	334	Yangon222	hspEAsia		0.01	0.011	0.016	0.13	0.832
594	335	Yangon244	hspEAsia		0.011	0.012	0.014	0.13	0.834
80	336	CAM-109A1	hspCNEAfrica		0.095	0.594	0.236	0.046	0.03
79	337	CAM-108A1	hspCNEAfrica		0.09	0.594	0.235	0.05	0.031
77	338	CAM-105A1	hspCNEAfrica		0.091	0.562	0.262	0.054	0.031
81	339	CAM-117A1	hspCNEAfrica		0.101	0.566	0.25	0.051	0.032
93	340	CAM-147C1	hspCNEAfrica		0.118	0.547	0.248	0.051	0.035
78	341	CAM-107A1	hspCNEAfrica		0.092	0.556	0.265	0.054	0.034
95	342	CAM-23A1	hspCNEAfrica		0.081	0.586	0.247	0.053	0.034
82	343	CAM-118A1	hspCNEAfrica		0.095	0.597	0.227	0.05	0.03
85	344	CAM-121A1	hspCNEAfrica		0.066	0.671	0.2	0.04	0.022
88	345	CAM-133C1	hspCNEAfrica		0.084	0.593	0.241	0.05	0.032
86	346	CAM-126C1	hspCNEAfrica		0.123	0.488	0.286	0.065	0.038
87	347	CAM-132C1	hspCNEAfrica		0.11	0.468	0.312	0.067	0.043
91	348	CAM-144C1	hspCNEAfrica		0.178	0.478	0.249	0.058	0.036
94	349	CAM-21A1	hspCNEAfrica		0.139	0.505	0.263	0.055	0.037
84	350	CAM-120A1	hspCNEAfrica		0.103	0.552	0.243	0.064	0.038
83	351	CAM-119A1	hspCNEAfrica		0.105	0.554	0.243	0.061	0.036
89	352	CAM-135C1	hspCNEAfrica		0.129	0.539	0.24	0.059	0.034
90	353	CAM-140C1	hspCNEAfrica		0.108	0.559	0.245	0.057	0.031
92	354	CAM-146C1	hspCNEAfrica		0.118	0.541	0.24	0.063	0.038
433	355	Q-5-14	hspEAsia		0.01	0.015	0.016	0.13	0.829
575	356	YN1-100	hspEAsia		0.009	0.012	0.014	0.109	0.856
102	357	D33	hspEAsia		0.009	0.014	0.016	0.115	0.845
578	358	YN1-92	hspEAsia		0.009	0.016	0.02	0.116	0.839
268	359	HLJHP256	hspEAsia		0.009	0.011	0.014	0.101	0.865
267	360	HLJHP253	hspEAsia		0.008	0.015	0.016	0.122	0.839
266	361	HLJ039	hspEAsia		0.008	0.012	0.014	0.099	0.868
576	362	YN1-136	hspEAsia		0.012	0.019	0.025	0.166	0.778
580	363	YN3-21	hspEAsia		0.012	0.019	0.025	0.142	0.803
581	364	YN3-34	hspEAsia		0.012	0.019	0.022	0.135	0.812
579	365	YN1-99	hspEAsia		0.012	0.019	0.021	0.136	0.812
577	366	YN1-139	hspEAsia		0.014	0.023	0.029	0.156	0.777
574	367	XZ274	hspEAsia		0.011	0.017	0.022	0.169	0.781
582	368	YN3-77	hspEAsia		0.012	0.018	0.02	0.124	0.825
584	369	YN4-109	hspEAsia		0.013	0.017	0.024	0.181	0.766
586	370	YN4-83	hspEAsia		0.012	0.02	0.025	0.153	0.79
585	371	YN4-58	hspEAsia		0.01	0.015	0.019	0.134	0.821
583	372	YN4-105	hspEAsia		0.011	0.019	0.021	0.163	0.785
110	373	EG-223	hspENEAfrica		0.067	0.279	0.526	0.081	0.047
299	374	India7	hpAsia2		0.033	0.067	0.098	0.669	0.133
520	375	Santal49	hpAsia2		0.02	0.044	0.062	0.741	0.133
338	376	NAK7	hpAsia2		0.021	0.041	0.049	0.767	0.122
434	377	Qsc35	hpAsia2		0.043	0.099	0.162	0.531	0.165
320	378	L7	hpAsia2		0.023	0.031	0.044	0.51	0.393
337	379	NAD1	hspEuropeC		0.068	0.148	0.232	0.376	0.176
58	380	AMI	hspEuropeC		0.076	0.179	0.258	0.329	0.158
328	381	Manado-1	hspEAsia		0.013	0.023	0.022	0.174	0.768
363	382	OK180	hpAsia2		0.058	0.122	0.199	0.358	0.263
364	383	OK185	hpAsia2		0.056	0.118	0.19	0.344	0.292
606	384	oki422	hpAsia2		0.059	0.122	0.198	0.357	0.264
360	385	OK144	hpAsia2		0.057	0.121	0.19	0.351	0.282
609	386	oki898	hpAsia2		0.055	0.117	0.184	0.341	0.303
603	387	oki112	hpAsia2		0.051	0.11	0.17	0.325	0.344
362	388	OK179	hpAsia2		0.055	0.116	0.182	0.338	0.309
602	389	oki102	hpAsia2		0.05	0.109	0.168	0.316	0.356
383	390	OK317	hspEuropeSW		0.198	0.162	0.185	0.211	0.244
385	391	OK99	hspEAsia		0.012	0.018	0.025	0.11	0.836
374	392	OK306	hspEAsia		0.009	0.013	0.013	0.09	0.876
358	393	OK134	hspEAsia		0.009	0.012	0.014	0.097	0.868
378	394	OK311	hspEAsia		0.009	0.013	0.016	0.095	0.867
379	395	OK312	hspEAsia		0.014	0.022	0.032	0.129	0.803
375	396	OK307	hspEAsia		0.011	0.017	0.021	0.109	0.843
369	397	OK301	hspEAsia		0.01	0.016	0.021	0.106	0.847
356	398	OK113	hspEAsia		0.017	0.032	0.046	0.157	0.748
384	399	OK318	hspEAsia		0.009	0.016	0.02	0.105	0.849
361	400	OK168	hspEAsia		0.018	0.035	0.047	0.142	0.758
376	401	OK308	hspEAsia		0.014	0.025	0.033	0.125	0.802
355	402	OK103	hspEAsia		0.01	0.019	0.023	0.144	0.805
368	403	OK212	hspEAsia		0.01	0.018	0.024	0.142	0.806
366	404	OK195	hspEAsia		0.009	0.012	0.016	0.109	0.854
382	405	OK316	hspEAsia		0.01	0.014	0.018	0.115	0.843
357	406	OK130	hspEAsia		0.014	0.019	0.028	0.128	0.812
377	407	OK310	hspEAsia		0.008	0.013	0.017	0.121	0.841
370	408	OK302	hspEAsia		0.012	0.021	0.028	0.14	0.799
98	409	CPY1124	hspEAsia		0.007	0.011	0.014	0.098	0.87
100	410	CPY3281	hspEAsia		0.009	0.012	0.015	0.093	0.871
380	411	OK313	hspEAsia		0.008	0.014	0.015	0.101	0.862
359	412	OK136	hspEAsia		0.011	0.018	0.021	0.134	0.817
604	413	oki128	hspEAsia		0.011	0.018	0.02	0.13	0.82
605	414	oki154	hspEAsia		0.013	0.02	0.023	0.142	0.802
608	415	oki828	hspEAsia		0.012	0.02	0.022	0.139	0.808
607	416	oki673	hspEAsia		0.013	0.02	0.021	0.136	0.811
54	417	83	hspEAsia		0.008	0.011	0.014	0.106	0.861
101	418	CPY6261	hspEAsia		0.008	0.011	0.014	0.102	0.865
107	419	DU1888	hspEAsia		0.008	0.01	0.012	0.095	0.874
199	420	GU1882	hspEAsia		0.008	0.011	0.011	0.091	0.88
323	421	MALT1726	hspEAsia		0.006	0.01	0.012	0.074	0.898
272	422	HP76	hspEAsia		0.007	0.011	0.015	0.099	0.869
371	423	OK303	hspEAsia		0.007	0.008	0.01	0.072	0.904
273	424	HP85	hspEAsia		0.007	0.01	0.01	0.071	0.903
136	425	F228	hspEAsia		0.006	0.01	0.011	0.076	0.897
198	426	GU1871	hspEAsia		0.008	0.009	0.01	0.083	0.89
139	427	F234	hspEAsia		0.007	0.01	0.011	0.086	0.886
365	428	OK188	hspEAsia		0.01	0.012	0.018	0.1	0.861
141	429	F93	hspEAsia		0.008	0.009	0.012	0.076	0.895
105	430	DU1838	hspEAsia		0.005	0.008	0.01	0.068	0.909
132	431	F221	hspEAsia		0.006	0.007	0.008	01:30:43.200000	0.916
137	432	F232	hspEAsia		0.005	0.008	0.009	0.06	0.918
322	433	MALT1706	hspEAsia		0.006	0.008	0.01	0.076	0.9
373	434	OK305	hspEAsia		0.007	0.008	0.008	0.067	0.911
104	435	DU1829	hspEAsia		0.005	0.009	0.008	0.064	0.915
106	436	DU1867	hspEAsia		0.007	0.01	0.011	0.087	0.885
130	437	F216	hspEAsia		0.005	0.008	0.01	0.06	0.918
271	438	HP37	hspEAsia		0.006	0.009	0.01	0.073	0.903
135	439	F227	hspEAsia		0.005	0.007	0.01	0.065	0.914
131	440	F219	hspEAsia		0.007	0.01	0.012	0.088	0.884
196	441	GU1861	hspEAsia		0.008	0.01	0.012	0.08	0.889
390	442	PIK93	hspEAsia		0.007	0.011	0.012	0.091	0.879
133	443	F225	hspEAsia		0.007	0.01	0.011	0.073	0.898
134	444	F226	hspEAsia		0.006	0.011	0.009	0.08	0.894
140	445	F235	hspEAsia		0.007	0.01	0.013	0.091	0.88
389	446	PIK29	hspEAsia		0.007	0.009	0.011	0.078	0.895
200	447	GU1883	hspEAsia		0.007	0.008	0.01	0.071	0.904
138	448	F233	hspEAsia		0.008	0.01	0.012	0.084	0.887
381	449	OK314	hspEAsia		0.01	0.016	0.016	0.125	0.833
367	450	OK206	hspEAsia		0.009	0.013	0.014	0.115	0.85
274	451	HP97	hspEAsia		0.019	0.025	0.029	0.153	0.774
99	452	CPY1962	hspEAsia		0.013	0.015	0.017	0.106	0.85
301	453	K29	hspEAsia		0.026	0.028	0.033	0.147	0.766
372	454	OK304	hspEAsia		0.01	0.015	0.018	0.126	0.83
270	455	HP32	hspEAsia		0.013	0.02	0.023	0.152	0.792
197	456	GU1862	hspEAsia		0.009	0.016	0.016	0.102	0.857
324	457	MALT1785	hspEAsia		0.009	0.012	0.017	0.109	0.853
570	458	UM408	hpAsia2		0.03	0.051	0.074	0.722	0.124
536	459	UM054	hpAsia2		0.023	0.043	0.067	0.785	0.082
546	460	UM131	hpAsia2		0.016	0.027	0.04	0.812	0.105
551	461	UM158	hpAsia2		0.016	0.029	0.044	0.803	0.108
143	462	FD535	hpAsia2		0.021	0.037	0.052	0.774	0.115
553	463	UM165	hpAsia2		0.024	0.036	0.044	0.785	0.111
559	464	UM228	hpAsia2		0.023	0.042	0.065	0.762	0.107
565	465	UM300	hpAsia2		0.019	0.029	0.041	0.811	0.1
146	466	FD662	hpAsia2		0.012	0.021	0.028	0.836	0.104
147	467	FD719	hpAsia2		0.016	0.031	0.043	0.819	0.092
541	468	UM087	hpAsia2		0.012	0.016	0.023	0.858	0.09
529	469	UM018	hpAsia2		0.018	0.03	0.042	0.807	0.102
550	470	UM152	hpAsia2		0.012	0.018	0.025	0.857	0.088
569	471	UM400b	hpAsia2		0.016	0.021	0.026	0.835	0.102
549	472	UM147	hpAsia2		0.014	0.022	0.027	0.843	0.094
545	473	UM122	hpAsia2		0.014	0.021	0.025	0.851	0.089
571	474	UM411	hpAsia2		0.014	0.02	0.025	0.847	0.094
558	475	UM211	hpAsia2		0.051	0.112	0.171	0.478	0.188
548	476	UM139	hpAsia2		0.065	0.129	0.217	0.381	0.208
535	477	UM045	hpAsia2		0.068	0.156	0.218	0.398	0.161
533	478	UM037	hpAsia2		0.074	0.175	0.238	0.365	0.149
556	479	UM202	hpAsia2		0.067	0.164	0.199	0.427	0.143
557	480	UM209	hpAsia2		0.055	0.116	0.186	0.495	0.148
547	481	UM137S	hspEAsia		0.011	0.017	0.019	0.184	0.768
561	482	UM233S	hspEAsia		0.01	0.015	0.018	0.136	0.821
539	483	UM077	hspEAsia		0.012	0.017	0.018	0.143	0.81
544	484	UM119	hspEAsia		0.013	0.017	0.019	0.14	0.812
562	485	UM246	hspEAsia		0.01	0.018	0.02	0.126	0.825
572	486	UM443S	hspEAsia		0.009	0.016	0.019	0.138	0.818
560	487	UM229S	hspEAsia		0.01	0.015	0.018	0.132	0.825
144	488	FD568	hspEAsia		0.011	0.019	0.021	0.14	0.808
531	489	UM032	hspEAsia		0.01	0.017	0.024	0.141	0.807
530	490	UM023	hspEAsia		0.012	0.02	0.025	0.139	0.805
145	491	FD577	hspEAsia		0.01	0.016	0.016	0.126	0.832
534	492	UM038	hspEAsia		0.011	0.017	0.019	0.129	0.823
537	493	UM065	hspEAsia		0.009	0.016	0.019	0.127	0.828
564	494	UM291	hspEAsia		0.015	0.017	0.018	0.14	0.811
567	495	UM352	hspEAsia		0.01	0.018	0.02	0.121	0.831
142	496	FD506	hspEAsia		0.013	0.025	0.037	0.165	0.76
555	497	UM196	hspEAsia		0.009	0.015	0.017	0.12	0.839
568	498	UM370	hspEAsia		0.014	0.016	0.018	0.137	0.814
566	499	UM303S	hspEAsia		0.013	0.02	0.021	0.146	0.801
528	500	UM007	hspEAsia		0.011	0.017	0.019	0.139	0.815
563	501	UM276S	hspEAsia		0.01	0.016	0.017	0.131	0.825
540	502	UM085	hspEAsia		0.012	0.021	0.025	0.144	0.799
552	503	UM163	hspEAsia		0.012	0.017	0.02	0.13	0.82
542	504	UM096	hspEAsia		0.01	0.017	0.017	0.14	0.816
532	505	UM034	hspEAsia		0.01	0.014	0.015	0.127	0.834
573	506	UM520	hspEAsia		0.012	0.017	0.018	0.135	0.818
554	507	UM171S	hspEAsia		0.01	0.014	0.016	0.132	0.828
538	508	UM066	hspEAsia		0.011	0.019	0.025	0.154	0.792
543	509	UM111	hspEAsia		0.011	0.015	0.022	0.139	0.813
182	510	GC26	hspEAsia		0.008	0.013	0.013	0.118	0.848
345	511	NP05-124	hpAsia2		0.049	0.101	0.158	0.462	0.23
346	512	NP05-227	hpAsia2		0.055	0.117	0.182	0.454	0.193
350	513	NP05-266	hpAsia2		0.049	0.106	0.154	0.489	0.202
347	514	NP05-234	hpAsia2		0.044	0.099	0.143	0.501	0.212
340	515	NP05	hpAsia2		0.033	0.062	0.097	0.628	0.18
342	516	NP05-107	hpAsia2		0.027	0.06	0.086	0.664	0.163
339	517	NP04	hpAsia2		0.03	0.057	0.082	0.666	0.165
341	518	NP05-105	hpAsia2		0.031	0.064	0.095	0.608	0.202
343	519	NP05-112	hpAsia2		0.031	0.066	0.09	0.608	0.205
351	520	NP05-272	hpAsia2		0.039	0.082	0.118	0.574	0.187
348	521	NP05-250	hpAsia2		0.037	0.07	0.101	0.604	0.188
352	522	NP05-278	hpAsia2		0.031	0.06	0.085	0.653	0.172
344	523	NP05-121	hpAsia2		0.031	0.059	0.089	0.64	0.18
349	524	NP05-261	hspEuropeC		0.074	0.159	0.248	0.357	0.163
353	525	NP05-282	hspEuropeC		0.068	0.141	0.221	0.386	0.184
598	526	nigh2493	hspCNEAfrica		0.147	0.504	0.257	0.057	0.035
596	527	nigh1448	hspCNEAfrica		0.137	0.495	0.275	0.058	0.035
595	528	nigh1432	hspCNEAfrica		0.12	0.534	0.26	0.051	0.035
599	529	nigh2494	hspCNEAfrica		0.12	0.544	0.248	0.056	0.031
600	530	nigh2495	hspCNEAfrica		0.179	0.472	0.251	0.06	0.038
597	531	nigh2492	hspCNEAfrica		0.187	0.464	0.248	0.063	0.038
601	532	nigh2496	hspCNEAfrica		0.171	0.493	0.248	0.054	0.035
57	533	A45	hpAsia2		0.046	0.097	0.15	0.305	0.402
109	534	E48	hpAsia2		0.024	0.038	0.041	0.292	0.605
202	535	H13-1	hpAsia2		0.021	0.029	0.045	0.239	0.666
5	536	132	hpAsia2		0.013	0.018	0.024	0.853	0.092
436	537	S468A	hspEAsia		0.01	0.014	0.015	0.12	0.84
3	538	1177	hspEAsia		0.013	0.017	0.023	0.148	0.799
41	539	428	hspEAsia		0.012	0.02	0.023	0.14	0.806
7	540	178	hspEAsia		0.012	0.016	0.019	0.135	0.818
206	541	H9	hspEAsia		0.013	0.021	0.023	0.14	0.803
203	542	H30	hspEAsia		0.013	0.016	0.019	0.139	0.814
14	543	241	hspEAsia		0.01	0.019	0.019	0.139	0.812
435	544	S380A	hspEAsia		0.013	0.018	0.02	0.134	0.815
461	545	SA222C	hpAsia2		0.048	0.041	0.04	0.776	0.095
476	546	SA37C	hspEuropeC		0.183	0.181	0.236	0.265	0.135
453	547	SA173C	hspEuropeC		0.116	0.17	0.243	0.312	0.159
460	548	SA221C	hspEuropeC		0.085	0.153	0.234	0.354	0.174
446	549	SA164C	hspEuropeC		0.094	0.185	0.274	0.297	0.149
451	550	SA171C	hspEuropeC		0.095	0.186	0.274	0.298	0.147
470	551	SA302C	hspEuropeC		0.1	0.186	0.279	0.292	0.143
457	552	SA213C	hspEuropeC		0.131	0.17	0.231	0.294	0.174
459	553	SA220C	hspAfrica1SAfrica		0.504	0.186	0.116	0.133	0.061
444	554	SA161C	hspAfrica1SAfrica		0.566	0.204	0.109	0.076	0.045
458	555	SA216C	hspAfrica1SAfrica		0.554	0.208	0.11	0.081	0.046
96	556	CC33C	hspAfrica1SAfrica		0.464	0.205	0.134	0.128	0.068
462	557	SA226A	hspAfrica1SAfrica		0.432	0.207	0.137	0.142	0.082
440	558	SA156C	hspAfrica1SAfrica		0.427	0.216	0.129	0.153	0.074
441	559	SA157C	hspAfrica1SAfrica		0.503	0.223	0.121	0.096	0.057
450	560	SA170C	hspAfrica1SAfrica		0.523	0.246	0.126	0.06	0.045
448	561	SA168C	hspAfrica1SAfrica		0.417	0.183	0.134	0.179	0.087
466	562	SA252C	hspAfrica1SAfrica		0.43	0.188	0.131	0.169	0.081
445	563	SA162C	hspAfrica1SAfrica		0.485	0.203	0.123	0.129	0.059
463	564	SA227C	hspAfrica1SAfrica		0.494	0.199	0.117	0.132	0.058
469	565	SA301C	hspAfrica1SAfrica		0.495	0.2	0.12	0.127	0.058
438	566	SA146C	hspAfrica1SAfrica		0.489	0.238	0.13	0.088	0.055
478	567	SA45C	hspAfrica1SAfrica		0.522	0.244	0.119	0.066	0.05
472	568	SA30C	hspAfrica1SAfrica		0.523	0.236	0.13	0.064	0.047
474	569	SA35C	hspAfrica1SAfrica		0.508	0.242	0.13	0.069	0.05
479	570	SA46C	hspAfrica1SAfrica		0.504	0.242	0.126	0.074	0.054
442	571	SA158C	hspAfrica1SAfrica		0.515	0.247	0.127	0.065	0.046
437	572	SA144C	hpAfrica2		0.216	0.161	0.195	0.229	0.2
465	573	SA251C	hpAfrica2		0.213	0.158	0.198	0.235	0.196
471	574	SA303C	hpAfrica2		0.209	0.17	0.199	0.236	0.185
452	575	SA172C	hpAfrica2		0.205	0.164	0.205	0.238	0.189
447	576	SA166A	hpAfrica2		0.209	0.169	0.187	0.249	0.186
449	577	SA169C	hpAfrica2		0.214	0.161	0.198	0.238	0.189
475	578	SA36C	hpAfrica2		0.216	0.164	0.19	0.237	0.192
477	579	SA40C	hpAfrica2		0.21	0.167	0.201	0.24	0.183
454	580	SA174A	hpAfrica2		0.219	0.166	0.185	0.236	0.194
439	581	SA155C	hpAfrica2		0.208	0.164	0.188	0.235	0.205
443	582	SA160C	hpAfrica2		0.214	0.169	0.19	0.233	0.195
455	583	SA175A	hpAfrica2		0.214	0.165	0.19	0.232	0.198
522	584	SouthAfrica50	hpAfrica2		0.22	0.169	0.193	0.225	0.192
464	585	SA233C	hpAfrica2		0.214	0.162	0.193	0.231	0.201
467	586	SA253C	hpAfrica2		0.214	0.163	0.196	0.228	0.199
480	587	SA47C	hpAfrica2		0.214	0.163	0.198	0.236	0.189
456	588	SA194C	hpAfrica2		0.224	0.165	0.192	0.224	0.194
473	589	SA34C	hpAfrica2		0.211	0.168	0.193	0.232	0.196
468	590	SA29A	hpAfrica2		0.234	0.169	0.193	0.219	0.185
521	591	SouthAfrica20	hpAfrica2		0.218	0.164	0.192	0.228	0.198
523	592	SouthAfrica7	hpAfrica2		0.225	0.167	0.191	0.23	0.186
103	593	DU15	hspEAsia		0.009	0.014	0.016	0.116	0.844
500	594	SUD-C13-1	hspCNEAfrica		0.095	0.452	0.351	0.066	0.035
510	595	SUD-SO32-1	hspCNEAfrica		0.092	0.48	0.332	0.061	0.035
506	596	SUD-K201	hspCNEAfrica		0.083	0.456	0.366	0.061	0.034
508	597	SUD-S74	hspCNEAfrica		0.072	0.407	0.423	0.063	0.035
513	598	SUD-SO42	hspCNEAfrica		0.088	0.466	0.351	0.058	0.037
516	599	SUD-SO60-1	hspCNEAfrica		0.083	0.423	0.395	0.062	0.037
507	600	SUD-S72	hspENEAfrica		0.065	0.249	0.479	0.137	0.07
499	601	SUD-C1-1a	hspENEAfrica		0.054	0.225	0.606	0.073	0.042
503	602	SUD-C18-1	hspENEAfrica		0.062	0.27	0.556	0.072	0.041
502	603	SUD-C16-3	hspENEAfrica		0.059	0.267	0.569	0.068	0.037
505	604	SUD-J1-1a	hspENEAfrica		0.054	0.239	0.593	0.073	0.041
514	605	SUD-SO48-1	hspENEAfrica		0.053	0.243	0.575	0.084	0.045
512	606	SUD-SO38-1	hspENEAfrica		0.051	0.214	0.624	0.074	0.037
509	607	SUD-SO11-1	hspENEAfrica		0.064	0.321	0.509	0.068	0.038
501	608	SUD-C14-1	hspENEAfrica		0.043	0.21	0.666	0.05	0.031
504	609	SUD-I14	hspENEAfrica		0.055	0.239	0.59	0.079	0.038
515	610	SUD-SO49-1	hspENEAfrica		0.053	0.252	0.585	0.072	0.037
511	611	SUD-SO35-1	hspENEAfrica		0.056	0.247	0.584	0.074	0.038
526	612	Taiwan-47	hspEAsia		0.013	0.02	0.025	0.164	0.778
325	613	ML1	hspEAsia		0.01	0.015	0.017	0.141	0.816
326	614	ML2	hspEAsia		0.011	0.015	0.017	0.139	0.818
327	615	ML3	hspEAsia		0.011	0.019	0.024	0.131	0.815
160	616	GAM249T	hspAfrica1WAfrica		0.784	0.104	0.06	0.03	0.023
161	617	GAM250T	hspAfrica1WAfrica		0.684	0.155	0.089	0.042	0.029
154	618	GAM210Bi	hspAfrica1WAfrica		0.689	0.15	0.086	0.045	0.031
173	619	GAM93Bi	hspAfrica1WAfrica		0.715	0.139	0.074	0.042	0.03
172	620	GAM83Bi	hspAfrica1WAfrica		0.684	0.142	0.082	0.054	0.037
155	621	GAM231Ai	hspAfrica1WAfrica		0.75	0.11	0.067	0.041	0.032
177	622	GAMchjs117Ai	hspAfrica1WAfrica		0.753	0.11	0.064	0.04	0.033
151	623	GAM101Biv	hspAfrica1WAfrica		0.768	0.104	0.059	0.041	0.028
156	624	GAM239Bi	hspAfrica1WAfrica		0.746	0.112	0.067	0.043	0.032
170	625	GAM71Ai	hspAfrica1WAfrica		0.751	0.113	0.062	0.042	0.032
175	626	GAMchjs106B	hspAfrica1WAfrica		0.754	0.105	0.065	0.043	0.033
176	627	GAMchjs114i	hspAfrica1WAfrica		0.761	0.104	0.065	0.041	0.03
178	628	GAMchjs124i	hspAfrica1WAfrica		0.756	0.109	0.06	0.041	0.034
157	629	GAM244Ai	hspAfrica1WAfrica		0.756	0.109	0.063	0.04	0.031
164	630	GAM260BSi	hspAfrica1WAfrica		0.733	0.123	0.065	0.045	0.034
167	631	GAM264Ai	hspAfrica1WAfrica		0.783	0.094	0.057	0.037	0.029
153	632	GAM201Ai	hspAfrica1WAfrica		0.744	0.117	0.069	0.04	0.03
174	633	GAM96Ai	hspAfrica1WAfrica		0.742	0.109	0.071	0.042	0.036
171	634	GAM80Ai	hspAfrica1WAfrica		0.798	0.098	0.05	0.031	0.023
169	635	GAM270ASi	hspAfrica1WAfrica		0.793	0.094	0.053	0.034	0.026
162	636	GAM254Ai	hspAfrica1WAfrica		0.77	0.111	0.06	0.033	0.026
168	637	GAM265BSii	hspAfrica1WAfrica		0.767	0.11	0.062	0.036	0.026
165	638	GAM260Bi	hspAfrica1WAfrica		0.871	0.059	0.031	0.022	0.017
201	639	Gambia94-24	hspAfrica1WAfrica		0.865	0.062	0.034	0.023	0.017
152	640	GAM121Aii	hspAfrica1WAfrica		0.824	0.082	0.045	0.03	0.02
158	641	GAM245Ai	hspAfrica1WAfrica		0.809	0.089	0.052	0.029	0.021
163	642	GAM260ASi	hspAfrica1WAfrica		0.83	0.08	0.043	0.028	0.019
166	643	GAM263BFi	hspAfrica1WAfrica		0.83	0.082	0.04	0.026	0.022
269	644	HP116Bi	hspAfrica1WAfrica		0.794	0.095	0.053	0.033	0.025
159	645	GAM246Ai	hspAfrica1WAfrica		0.779	0.108	0.056	0.033	0.025
179	646	GAMchjs136i	hspAfrica1WAfrica		0.808	0.094	0.049	0.028	0.02
